# Supplementary material for: Numerical Investigation of Odor-Guided Navigation in Flying Insects: Impact of Turbulence, Wingbeat-Induced Flow, and Schmidt Number on Odor Plume Structures
Source: Biomimetics (Basel). 2023 Dec 6;8(8):593. doi: 10.3390/biomimetics8080593 (PMC10741642; doi:10.3390/biomimetics8080593)
Supplement: Supplementary file 1 [file biomimetics-08-00593-s001.zip]

Archive with 1 entries (1 files):
- biomimetics-2687743-supplementary.mp4
